# Supplementary material for: Systematic Review and Meta-Analysis: Prevalence of Non-Alcoholic Fatty Liver Disease and Liver Fibrosis in Patients with Inflammatory Bowel Disease
Source: Nutrients. 2023 Oct 24;15(21):4507. doi: 10.3390/nu15214507 (PMC10648917; doi:10.3390/nu15214507)
Supplement: Supplementary file 1 [file nutrients-15-04507-s001.zip]

Archive with 1 entries (1 files):
- nutrients-2674742-supplementary-done.pdf
